# Supplementary material for: The reliability of nonlinear least-squares algorithm for data analysis of neural response activity during sinusoidal rotational stimulation in semicircular canal neurons
Source: PLoS One. 2018 Jan 5;13(1):e0190596. doi: 10.1371/journal.pone.0190596 (PMC5755832; doi:10.1371/journal.pone.0190596)
Supplement: S1 File — DOI: 10.6084/m9.figshare.5732340. (XLSX) [file pone.0190596.s001.xlsx]

## Sheet: S1 File
Original data sets for Fig 2
	R^2 distribution of fitting functions in SCNs population
	R^2 < 0.5		0.5 < R^2 < 0.6		0.6 < R^2 < 0.7		0.7 < R^2 < 0.8		0.8 < R^2 < 0.9		0.9 < R^2 < 1.0
	Regular	Irregular	Regular	Irregular	Regular	Irregular	Regular	Irregular	Regular	Irregular	Regular	Irregular
	N/A	0.2418	0.5926	0.5138	0.6711	0.6012	0.7928	0.7	0.8522	0.8009	0.9396	0.9076
		0.4171		0.5157	0.6471	0.602	0.7081	0.7003	0.8792	0.8078	0.9714	0.9043
		0.429		0.5219	0.6525	0.6081	0.7621	0.7026	0.8417	0.8097	0.9673	0.955
		0.4872		0.5479		0.6115	0.7712	0.704	0.8415	0.8106	0.9639	0.9327
				0.5581		0.6284	0.7659	0.7116	0.8296	0.8109	0.9697	0.9494
				0.5618		0.6315	0.7937	0.7132	0.8832	0.8119	0.939	0.9021
				0.5634		0.6331		0.7141	0.8933	0.812	0.9874	0.93
				0.5667		0.6334		0.7159	0.8404	0.812	0.9841	0.9299
				0.5717		0.6379		0.7201	0.8977	0.812	0.9586	0.9118
						0.6428		0.7263	0.8255	0.8153	0.9433	0.9571
						0.6432		0.7286	0.859	0.8177	0.9644	0.9523
						0.6462		0.7288	0.8404	0.8183	0.9772	0.9233
						0.6462		0.729	0.8978	0.8186	0.9767	0.9169
						0.6477		0.7322	0.8191	0.8192	0.9762	0.9115
						0.6523		0.7346	0.8533	0.8206	0.9639	0.9476
						0.6527		0.7348	0.8998	0.8213	0.968	0.928
						0.6652		0.7403	0.8496	0.8225	0.9931	0.9472
						0.6661		0.7409	0.8705	0.8249	0.9905	0.9253
						0.6747		0.7409	0.8959	0.8298	0.9885	0.9158
						0.6869		0.7426	0.853	0.8306	0.984	0.9173
						0.6984		0.7434	0.8844	0.8311	0.9898	0.9198
								0.7467	0.8022	0.8343	0.9923	0.9011
								0.7474	0.8679	0.8368	0.9911	0.9312
								0.7486	0.8904	0.8378	0.9822	0.9244
								0.7588	0.8736	0.8399	0.981	0.9323
								0.7625	0.853	0.841	0.9904	0.9279
								0.7631	0.8776	0.8435	0.9858	0.9281
								0.7662	0.8473	0.8437	0.9907	0.9063
								0.7662	0.8863	0.844	0.9673	0.909
								0.7663	0.8944	0.846	0.9767	0.9247
								0.7692	0.8873	0.8465	0.9679	0.9302
								0.7703	0.8387	0.8491	0.9762	0.9274
								0.7789	0.8657	0.8492	0.9282	0.94
								0.7789	0.8689	0.8502	0.9457
								0.7814	0.8937	0.8514	0.9197
								0.784	0.8949	0.8522	0.9887
								0.7874	0.8627	0.8537	0.9884
								0.7947	0.8897	0.8557	0.9889
									0.8427	0.8564	0.9923
									0.8957	0.8566	0.9726
										0.8587	0.9646
										0.8588	0.9929
										0.8599	0.9911
										0.8622	0.9763
										0.8632	0.9679
										0.8636	0.9641
										0.8636	0.9889
										0.8689	0.9915
										0.8693	0.9924
										0.8735	0.9545
										0.8743	0.9533
										0.8754	0.9566
										0.877	0.9772
										0.877	0.971
										0.8773	0.9777
										0.8774	0.9379
										0.8775	0.933
										0.8776	0.9317
										0.8778	0.9817
										0.8782	0.9825
										0.8782	0.9829
										0.8803	0.9294
										0.8853	0.967
										0.8861	0.9199
										0.8869	0.9801
										0.8894	0.9768
										0.8903	0.9654
										0.8903	0.9834
										0.8917	0.9486
										0.8921	0.9639
										0.8935	0.968
										0.8948	0.9654
										0.8955	0.9911
										0.8956	0.9881
										0.8961	0.9912
										0.8975	0.9882
										0.8988	0.9468
											0.9488
											0.944
											0.9851
											0.9852
											0.9887
											0.9865
											0.9898
											0.9914
											0.9799
											0.9846
											0.9848
											0.9725
											0.9741
											0.9687
											0.9778
											0.9741
											0.9706
											0.9731
											0.9248
											0.9856
											0.9051
											0.9855
											0.9739
											0.9711
											0.9898
											0.9891
											0.9905
											0.9803
											0.9785
											0.9662
											0.9368
											0.9188
											0.9436
											0.9279
											0.966
											0.9919
											0.9903
											0.9885
											0.9867
											0.9862
											0.9865
											0.9832
											0.98
											0.9809
											0.9807
											0.9006
											0.9324
											0.9383
											0.9418
											0.988
											0.9902
											0.9891
											0.9541
											0.9442
											0.9567
											0.9405
											0.9473
											0.9364
											0.9116
											0.917
											0.9397
											0.9193
											0.912
											0.9237
											0.9211
											0.9351
											0.9012
											0.9063
											0.9285
											0.9184
											0.9423
											0.9179
											0.9151
											0.9564
											0.961
											0.921
											0.9622
											0.9466
											0.946
											0.915
											0.9218
											0.9298
											0.9113
											0.9656
											0.9806
											0.9847
											0.9836
											0.9818
											0.9793
											0.9234
											0.935
											0.9187
											0.9256
											0.9638
											0.9605
											0.9713
											0.9091
											0.9525
											0.9475
											0.94
											0.9441
											0.979825
											0.9378
											0.9559
											0.973
											0.9479
											0.9123
											0.9641
											0.9221
											0.9677
											0.9688
											0.952
											0.9625
											0.9231
											0.9391
											0.9505
											0.9574
											0.9115
											0.9425
											0.9256
											0.9561
											0.9541
											0.9625
											0.9254
											0.9813
											0.9843
											0.9809
											0.9848
											0.9848
											0.9314
											0.9792
											0.9856
											0.9841
											0.9847
											0.985
											0.9359
											0.9532
											0.9475
