# Supplementary material for: The reliability of nonlinear least-squares algorithm for data analysis of neural response activity during sinusoidal rotational stimulation in semicircular canal neurons
Source: PLoS One. 2018 Jan 5;13(1):e0190596. doi: 10.1371/journal.pone.0190596 (PMC5755832; doi:10.1371/journal.pone.0190596)
Supplement: S2 File — DOI: 10.6084/m9.figshare.5732346. (XLSX) [file pone.0190596.s002.xlsx]

## Sheet: S2 File
Original data for Fig 3
			Effect of CV* on reliability
		Sinusoidal rotational stimulation (amplitude=80deg/s, frequency=0.2Hz)
			Regular SCNs		Irregular SCNs
			R^2	CV*	R^2	CV*
			0.9396	0.04201	0.9043	0.10351
			0.9714	0.03904	0.9327	0.14469
			0.9673	0.04155	0.5219	0.52357
			0.9639	0.07082	0.6984	0.45205
			0.9697	0.08116	0.4872	0.51399
			0.939	0.08006	0.9021	0.18307
			0.9874	0.01728	0.7467	0.4515
			0.9586	0.03489	0.6012	0.43702
			0.9433	0.09233	0.6869	0.2223
			0.9644	0.07941	0.8754	0.18688
			0.9772	0.03815	0.8491	0.22091
			0.9767	0.04058	0.7588	0.48238
			0.9762	0.04027	0.429	0.57726
			0.9639	0.04268	0.4171	0.6755
			0.968	0.03933	0.9299	0.15709
			0.9905	0.0228	0.7159	0.50341
			0.9885	0.0223	0.7286	0.19356
			0.984	0.03522	0.7322	0.41582
			0.9923	0.02319	0.7403	0.50319
			0.9822	0.03052	0.9523	0.16185
			0.981	0.0393	0.7789	0.25764
			0.8522	0.04674	0.6523	0.50784
			0.6711	0.09079	0.8588	0.15213
			0.8792	0.03139	0.7814	0.4836
			0.8417	0.09331	0.8153	0.41508
			0.9858	0.02799	0.928	0.17957
			0.9673	0.02302	0.8587	0.16688
			0.9762	0.02226	0.7662	0.68087
			0.9457	0.03227	0.7663	0.5217
			0.7928	0.03953	0.7625	0.45557
			0.9679	0.03919	0.7003	0.47638
			0.9915	0.0226	0.5634	0.22826
			0.9533	0.04581	0.7631	0.17637
			0.971	0.04326	0.7426	0.50281
			0.933	0.03346
			0.9825	0.02923
			0.967	0.03156
			0.9768	0.03263
			0.9486	0.03112
			0.9911	0.0231
			0.9912	0.02285
			0.9488	0.0464
			0.9852	0.02247
			0.9898	0.02281
			0.9846	0.02329
			0.9741	0.04184
			0.9778	0.03304
			0.9741	0.03212
			0.9706	0.03893
			0.9731	0.0412
			0.9856	0.02218
			0.9739	0.04985
			0.8404	0.03279
			0.9785	0.03945
			0.9188	0.06555
			0.9279	0.04625
			0.9865	0.03871
			0.7081	0.06897
			0.9809	0.02583
			0.8404	0.05467
			0.9383	0.04757
			0.9567	0.08485
			0.9364	0.07894
			0.8998	0.05735
