# Supplementary material for: The reliability of nonlinear least-squares algorithm for data analysis of neural response activity during sinusoidal rotational stimulation in semicircular canal neurons
Source: PLoS One. 2018 Jan 5;13(1):e0190596. doi: 10.1371/journal.pone.0190596 (PMC5755832; doi:10.1371/journal.pone.0190596)
Supplement: S3 File — DOI: 10.6084/m9.figshare.5732349. (XLSX) [file pone.0190596.s003.xlsx]

## Sheet: S3 File
Original data for Fig 4
Effects of frequency and amplitude on reliability
A						B						C							D
R^2 VS Frequency for regular SCNs (amplitude=80deg/s)						R^2 VS Frequency for Irregular SCNs (amplitude=80deg/s)						R^2 VS Amplitude for Regular SCNs (frequency=0.2Hz)							R^2 VS Amplitude for Regular SCNs (frequency=0.2Hz)
	R^2 value						R^2 value					R^2 value							R^2 value
	0.2Hz	0.5Hz	1.0Hz				0.2Hz	0.5Hz	1.0Hz			60deg/s	80deg/s	100deg/s	120deg/s	150deg/s	180deg/s		60deg/s	80deg/s	100deg/s	120deg/s	150deg/s	180deg/s
	0.9904	0.9858	0.9907				0.9076	0.9043	0.8956			0.6471	0.7712	0.8496	0.8705	0.917	0.9397		0.5157	0.6379	0.8009	0.8557	0.8368	0.8894
	0.9282	0.9457	0.9197				0.955	0.9327	0.8988			0.9193	0.912	0.9237	0.8959	0.9211	0.9351		0.6081	0.7132	0.7474	0.8853	0.8599	0.8564
	0.8415	0.7928	0.8296				0.9494	0.9021	0.8778			0.853	0.9012	0.8844	0.9063	0.9285	0.9184		0.5717	0.6315	0.602	0.6284	0.729	0.7141
	0.9763	0.9679	0.9641				0.8975	0.6869	0.8903			0.6525	0.8022	0.8679	0.8904	0.9423	0.8736		0.6747	0.7201	0.812	0.8192	0.8399	0.8782
	0.9545	0.9533	0.9566				0.8735	0.8754	0.8537			0.853	0.8776	0.9179	0.9151	0.9564	0.961		0.6527	0.8298	0.8343	0.8177	0.8109	0.8106
	0.9772	0.971	0.9777				0.844	0.8491	0.8465			0.8473	0.921	0.9622	0.9466	0.946	0.915		0.6661	0.6462	0.7288	0.784	0.8636	0.877
	0.9379	0.933	0.9317				0.93	0.9299	0.9118			0.8863	0.8944	0.8873	0.9218	0.9298	0.9113		0.8955	0.9472	0.9253	0.9158	0.9173	0.9198
	0.9817	0.9825	0.9829				0.7789	0.7159	0.7409			0.9656	0.9806	0.9847	0.9836	0.9818	0.9793		0.5479	0.7703	0.7348	0.7874	0.8097	0.8186
	0.9294	0.967	0.9199				0.7662	0.7286	0.7026			0.5926	0.7659	0.8387	0.8657	0.9234	0.935		0.6477	0.6462	0.7116	0.8206	0.8636	0.877
	0.9801	0.9768	0.9654				0.9571	0.9523	0.9233			0.8689	0.8937	0.9187	0.9256	0.9638	0.9605		0.6432	0.8492	0.8776	0.8689	0.8961	0.9011
	0.9834	0.9486	0.8832				0.9169	0.7789	0.5581			0.9091	0.9525	0.9475	0.94	0.9441	0.979825		0.6331	0.812	0.846	0.8935	0.9312	0.9244
	0.9881	0.9912	0.9882				0.8948	0.6523	0.2418			0.9378	0.9559	0.973	0.9479	0.9123	0.9641		0.6428	0.8306	0.8213	0.841	0.8743	0.9323
	0.9468	0.9488	0.944				0.8774	0.8588	0.5138			0.8949	0.9221	0.9677	0.9688	0.952	0.9625		0.5667	0.7486	0.7692	0.8773	0.8622	0.8861
	0.9851	0.9852	0.9887				0.9115	0.7814	0.8869			0.8627	0.8897	0.9231	0.9391	0.9505	0.9574		0.6652	0.6334	0.704	0.8078	0.8693	0.8917
	0.9865	0.9898	0.9914				0.8437	0.8153	0.7346			0.9115	0.9425	0.9256	0.9561	0.9541	0.9625		0.6115	0.812	0.8435	0.8775	0.9279	0.9281
	0.9799	0.9846	0.9848				0.9476	0.928	0.8903			0.9254	0.9813	0.9843	0.9809	0.9848	0.9848		0.5618	0.7434	0.7263	0.8119	0.8522	0.9063
	0.9725	0.9741	0.9687				0.8632	0.8587	0.8502			0.9314	0.9792	0.9856	0.9841	0.9847	0.985		0.8311	0.909	0.9247	0.9302	0.9274	0.94
	0.9248	0.9856	0.9051				0.8378	0.7662	0.8183			0.7937	0.8427	0.8957	0.9359	0.9532	0.9475		0.7	0.7409	0.8225	0.8249	0.8514	0.8803
	0.9855	0.9739	0.8933				0.8782	0.7663	0.8566
	0.9803	0.9785	0.9662				0.8921	0.7625	0.7947
	0.9368	0.9188	0.8977
	0.9436	0.9279	0.8255
	0.9862	0.9865	0.9832
	0.859	0.7081	0.7621
	0.98	0.9809	0.9807
	0.9006	0.8404	0.8978
	0.9324	0.9383	0.9418
	0.9442	0.9567	0.9405
	0.9473	0.9364	0.8191
	0.8533	0.8998	0.9116
